# Supplementary material for: Data Analysis Planning and Reporting for Confirmatory Multi‐Lab Preclinical Trials: A Tutorial
Source: Biom J. 2026 Jul 27;68(4):e70152. doi: 10.1002/bimj.70152 (PMC13402973; doi:10.1002/bimj.70152)
Supplement: Supplementary file 2 — Supporting File 2: bimj70152‐sup‐0002‐SuppMat.zip. [file BIMJ-68-e70152-s002.zip]

Archive with 2 entries (2 files):
- Preclinical Study Flow Chart v2 - generic.eps
- Preclinical Study Flow Chart v2 - SCN Tumor.eps
